# Supplementary material for: Histamine H1 receptors in dentate gyrus-projecting cholinergic neurons of the medial septum suppress contextual fear retrieval in mice
Source: Nat Commun. 2024 Jul 10;15:5805. doi: 10.1038/s41467-024-50042-4 (PMC11237085; doi:10.1038/s41467-024-50042-4)
Supplement: Supplementary file 4 — Source Data [file 41467_2024_50042_MOESM4_ESM.xlsx]

## Sheet: 1b
Raw data of behavior study in figure 1b (Conditioning)
	ChAT-Cre-male
Pre	0.33	0.66	0	0	1.77	9.42	5.1	9.31	0	0
Trial 1	3.1	15.52	22.17	7.32	6.03	9.76	16.19	5.99	12.83	4.5
Trial 2	24.83	33.7	25.06	36.81	18.63	20.4	39.25	16.96	41	58
Trial 3	29.93	51.66	53.44	55.88	51.44	45.01	25.94	20.84	89.33	71.83
	Hrh1fl/fl-male
Pre	0.89	0.33	0.55	5.32	7.76	3.99	2.21	3.99	1.83	0
Trial 1	6.65	14.63	3.55	13.97	4.88	18.14	15.3	11.31	3.5	4
Trial 2	22.84	26.61	27.49	25.94	15.52	35.7	31.71	10.2	52.17	46.17
Trial 3	34.37	45.01	35.03	49.67	51.88	54.1	48.78	50.45	76.83	77.5
	ChAT-Cre;Hrh1fl/fl-male
Pre	0	0	0.44	0.55	0.33	0	1.33	1	0.33	2.77
Trial 1	3.33	4.43	19.29	5.99	8.43	3.55	28.38	3.77	9.31	11.09
Trial 2	61.64	5.54	38.14	18.85	36.36	28.38	39.02	13.53	11.75	13.72
Trial 3	74.06	40.58	47.35	60.98	42.35	60.31	72.51	35.92	16.81	34.81
	ChAT-Cre-female
Pre	0	0	2	0	3.92	0	0	0
Trial 1	9.33	0	4.5	5	4.33	3.5	10.5	8.65
Trial 2	35.5	46	0	38	0	56.33	57.67	27.72
Trial 3	69.83	46.83	35	47.17	14.5	67.17	84.33	35.25
	Hrh1fl/fl-female
Pre	0	0	2.17	0	1.75	2.33	0	0
Trial 1	3.83	0	17.67	3.5	5	9.17	5.5	10
Trial 2	33.5	31.5	31.5	11.5	20.17	51.5	26.5	58.33
Trial 3	71.83	37.33	78.83	43	32.67	58.83	44	43.17
	ChAT-Cre;Hrh1fl/fl-female
Pre	4	0	2	0	0	5.83	0	1.11
Trial 1	23.33	4.67	5.5	4.83	0	14.5	3.33	16.63
Trial 2	55.67	17.5	35	50.33	33.67	43.67	8.67	9.76
Trial 3	66	63	46.17	32.83	65.67	68	33.17	45.35

## Sheet: 1c
Raw data of behavior study in figure 1c (Contextual fear)
	Freezing %												Freezing % - (Total)
	ChAT-Cre-male												ChAT-Cre-male	Hrh1fl/fl-male	ChAT-Cre;Hrh1fl/fl-male	ChAT-Cre-female	Hrh1fl/fl-female	ChAT-Cre;Hrh1fl/fl-female
	1	37.36	58.09	63.62	15.52	34.15	26.39	42.57	4.43	14.63	34.59		42.91	47.89	53.92	40	27	54
	2	61.07	45.19	73.84	25.66	54.32	35.92	51.22	17.07	31.26	77.88		37.44	28.07	30.55	16.9	28.5	41.9
	3	39.37	52.71	54.77	18.18	56.1	25.28	31.19	10.62	33.48	39.47		52.35	24.76	36.36	43	31.9	67.2
	4	35.39	10.27	28.32	23.28	53.66	52.55	41.46	22.17	27.72	11.97		24.57	27.67	54.97	41.7	52	54
	5	40.98	20.14	41.33	40.22	56.67	21.11	14.89	17.11	22.22	33.33		50.98	41.15	47.94	38	54.4	50.91
	Hrh1fl/fl-male												32.25	49.36	58.21	27.91	42.7	55
	1	23.95	10.86	27.49	28.32	79.16	29.93	17.96	31.49	19.51	17.96		36.27	25.54	66.34	31.04	10.78	33.7
	2	62.97	42.79	50.78	36.59	43.81	60.31	52.99	47.89	35.48	25.72		14.28	44.94	56.48	28.06	21.96	77.11
	3	45.13	70.51	9.51	51.44	21.06	54.32	35.48	34.59	38.36	13.05		25.87	34.43	52.89
	4	49.45	4.88	11.78	11.75	27.05	59.2	10.42	43.68	50.11	44.12		39.47	27.76	78.18
	5	58	11.31	24.22	10.22	34.67	43.02	10.86	67.11	28.67	38
	ChAT-Cre;Hrh1fl/fl-male
	1	27.05	5.32	29.27	35.48	54.55	58.31	53.57	62.31	71.18	76.5
	2	72.57	50.55	34.15	82.04	37.47	94.24	63.19	71.05	69.27	81.15
	3	82.48	15.3	43.46	73.17	30.75	58.98	73.61	50.11	38.36	87.83
	4	51.66	45.68	35.25	47.89	56.54	26.16	74.12	58.09	40.35	70.73
	5	35.78	35.92	39.69	36.22	60.44	53.33	67.11	40.89	45.33	74.67
	ChAT-Cre-female
	1	44.8	30.2	47.8	23.3	51.1	21.29	53.54	11.69
	2	27.4	9.7	75.9	27.2	13.7	65.19	54.55	60.92
	3	57.8	15.7	67.2	62.6	42.4	18.4	22.39	19.41
	4	33.4	12.5	20.1	33.2	48.8	11.09	15.52	19.01
	5	36.4	16.3	3.9	62.1	33.9	23.56	9.11	29.26
	Hrh1fl/fl-female
	1	30.2	21.3	10.9	55.2	34.7	57.3	2.88	9.53
	2	43.6	56.2	22.7	41.5	92.2	67.8	16.41	29.93
	3	14.8	11.2	14.3	78.1	41.3	54.7	12.86	48.78
	4	4.3	26.4	19.9	60.3	58.7	33.6	11.5	17.96
	5	42	27.3	91.9	25.1	45.3	0	10.22	3.56
	ChAT-Cre;Hrh1fl/fl-female
	1	54.5	65.5	61.2	76.2	42.48	42.8	10.12	62.97
	2	59.8	36.9	79.2	81.3	63.41	83.8	32.68	84.26
	3	61.3	26.4	79.4	32.7	39.47	63.3	40.31	92.92
	4	35.3	29.7	75	18.1	44.79	34.8	65.21	80.67
	5	59.2	51.2	41.1	61.5	64.44	50.2	20.17	64.67

## Sheet: 1d
Raw data of behavior study in figure 1d (Cued fear)
	Freezing %
	ChAT-Cre-male	Hrh1fl/fl-male	ChAT-Cre;Hrh1fl/fl-male	ChAT-Cre-female	Hrh1fl/fl-female	ChAT-Cre;Hrh1fl/fl-female
	53.85	31.71	57.77	68.7	35.5	50.8
	43.12	78.62	49.78	63.2	58.1	59.8
	54.14	63.19	57.06	46.1	59.1	71.3
	27.96	64.05	31.78	65.4	46.3	73.2
	76.55	52.71	52.77	70.4	51.9	56.7
	54.59	29.73	47.86	78.8	77.1	63.4
	66.49	36.07	65.01	58.2	74.6	54.2
	76.31	76.33	26.63	17.4	71.6	30.2
	74.12	76.41	85.32
	63.71	68.73	79.41

## Sheet: 1e
Raw data of behavior study in figure 1e (Conditioning)
	ChAT-Cre-male
Pre	0	0	0	0	0	0	0	6.43
Trial 1	37	5.83	17.67	18.17	0	0	0	22.84
Trial 2	41.83	14	44.33	60.67	0	24.5	17.67	43.97
Trial 3	62.5	47.83	50.5	49.67	17.83	72.83	74	63.05
	Hrh1fl/fl-male
Pre	0	0	0	0	0	0	0	0
Trial 1	8.5	1.67	13.17	4.17	8	6.83	29.5	21.17
Trial 2	32.17	35.33	54	31	49	0	42.17	55.17
Trial 3	38.33	51.5	58	79	56.33	27	67.17	70.33
	ChAT-Cre;Hrh1fl/fl-male
Pre	0	0	0	8.09	0	0	0	5.32
Trial 1	6	19	23.17	48.12	6.33	0	4.33	28.82
Trial 2	18.33	23.83	61.83	80.49	34.5	43.67	8.5	25.94
Trial 3	58	56.83	68.5	79.6	52.67	48.5	54.33	36.59
	ChAT-Cre-female
Pre	2.77	1.83	0	0.33	2.17	3.22	3.55	0
Trial 1	26.39	39.33	9.78	26.83	0	26.28	18.49	4.67
Trial 2	38.8	65.33	26.34	61.86	27	25.94	43.02	39
Trial 3	65.27	71.67	33.27	62.97	39.17	45.23	44.12	57.33
	Hrh1fl/fl-female
Pre	1.66	5.43	1.11	2.77	0	0	0	0
Trial 1	54.55	30.97	11.5	4.43	1.55	1.77	17.5	17
Trial 2	78.05	64.3	34.37	18.63	1.11	0	51	54.17
Trial 3	87.14	74.72	29.27	17.96	0.67	18.18	88.67	85.33
	ChAT-Cre;Hrh1fl/fl-female
Pre	0	0	0	3.66	3.66	0.55	6.65	2
Trial 1	0	4.34	13.67	23.73	5.99	10.2	39.51	25.72
Trial 2	24.17	12.34	35.44	34.73	3.32	12.42	63.64	72.51
Trial 3	83.83	36.28	44.43	62.72	16.52	20.4	88.91	80.93

## Sheet: 1f
Raw data of behavior study in figure 1f (Contextual fear)
	Freezing %										Freezing % - (Total)
	ChAT-Cre-male										ChAT-Cre-male	Hrh1fl/fl-male	ChAT-Cre;Hrh1fl/fl-male	ChAT-Cre-female	Hrh1fl/fl-female	ChAT-Cre;Hrh1fl/fl-female
	1	23.89	31.31	16.91	19.73	1.8	50	35.8	0		16.8	26.26	49.26	15.3	31.9	32.8
	2	14.69	33.68	31.31	11.42	20.1	3.4	33.9	43.2		29.76	10.9	45.61	11.4	26.3	46.2
	3	26.11	24.04	14.99	17.8	10.2	13.4	20.4	0		22.06	15.8	36.47	27.8	36.6	34.3
	4	13.35	32.79	30.42	8.28	3.4	3.8	0	4.1		12.65	14.8	37.48	9.5	9.2	50.3
	5	5.93	27	16.79	5.94	15.9	7.8	0	17.8		10.3	14.5	36.8	2.8	2.4	32.1
	Hrh1fl/fl-male										15.7	14.87	47.6	20	2.4	30.3
	1	20.62	3.5	21.3	42.7	5.1	19.88	23.41	27.15		18	20.68	16.7	24.6	2.7	37.5
	2	39.91	19.2	22.7	12.9	18.5	20.47	12.17	28.64		13	16.97	29.7	49	28.6	28.9
	3	43.77	21.5	10.4	9.1	7.1	17.21	33.83	6.82
	4	7.72	4.6	11	3.5	37.5	11.28	24.93	10.83
	5	19.29	5.8	13.7	5.5	4.4	5.49	9.06	11.42
	ChAT-Cre;Hrh1fl/fl-male
	1	8.61	37.48	33.23	43.77	16.7	38.7	59.4	52.9
	2	59.35	35.31	43.56	49.04	47.1	38.9	24.2	24.4
	3	83.09	58.16	50.15	40.65	3.6	61.1	0	23.9
	4	49.7	65.88	34.27	25.96	47	69.3	0	0
	5	45.55	31.2	21.1	27.93	69.7	30	0	47
	ChAT-Cre-female
	1	31.1	15.2	29.7	0	0	34.1	28.7	43.9
	2	15.8	9.9	25.2	0	0	31.6	15.5	99.3
	3	0	31.8	51	8.9	14	9.1	10.1	48.4
	4	9	0	25.1	28.1	0	14.2	31.5	34.4
	5	20.5	0	8	10.3	0	11	37.2	19.3
	Hrh1fl/fl-female
	1	14.9	30.3	48.4	36.2	12.2	3.6	7.1	9.2
	2	13.7	20	97.2	10	0	3.6	6.3	23.2
	3	48.5	11.4	15.7	0	0	4.9	0	63.1
	4	43.5	29.9	21.6	0	0	0	0	19.4
	5	38.7	39.8	0	0	0	0	0	28.3
	ChAT-Cre;Hrh1fl/fl-female
	1	67.2	14.8	29.2	26.9	37.4	34.7	3.9	53.8
	2	71.8	20.6	50.9	82.3	44.7	24.6	47.9	19.7
	3	13.2	69.3	22.7	46.1	3.8	66.9	72.4	0
	4	11.7	72.6	60.8	37.4	61.4	5.3	30.3	21
	5	0	53.6	8	59	13.4	19.9	33.1	49.8

## Sheet: 1g
Raw data of behavior study in figure 1g (Cued fear)
	Freezing %
	ChAT-Cre-male	Hrh1fl/fl-male	ChAT-Cre;Hrh1fl/fl-male	ChAT-Cre-female	Hrh1fl/fl-female	ChAT-Cre;Hrh1fl/fl-female
	41.28	57.6	36.4	36.1	24.6	30.7
	28.25	31.3	18.58	10.6	30.9	19.8
	41.93	50.2	43.53	28	38.2	12.8
	34.42	16.06	20.98	33.3	33.7	27
	50.77	28.04	26.29	29.5	22.2	19.7
	9.68	18	22.99	41.1	45.9	18.1
	30.16	22.99	16.78	31.6	38	45.88
	24.69	25.5	59.1	51.9	20.4	51.9

## Sheet: 1i
Raw data of behavior study in figure 1i (Conditioning)
	ChAT-Cre-male
Pre	0	0	0	0	0	0	18.42	0
Trial 1	8.5	25.17	0	0	3.83	28	7.67	15.33
Trial 2	63.67	43.67	23.33	45.17	14.67	48.67	17.67	64.83
Trial 3	69.5	71.67	23.83	52	55.17	62	74.33	60.83
	Hrh1fl/fl-male
Pre	2.67	0	0	0	0	0	0	6.83
Trial 1	0	4.67	18.5	17	26	0	0	39.33
Trial 2	10.83	63	50.17	75	61.5	0	4.33	78
Trial 3	54.33	81.83	80.33	85.17	71.5	38.5	15.83	85.5
	ChAT-Cre;Hrh1fl/fl-male
Pre	0	0	16.58	0	0	0	2.83	0.1
Trial 1	22.17	8.33	17.83	0	0	15.83	37	10.67
Trial 2	53	34.67	61.33	29.83	4.17	67.83	52.17	38.23
Trial 3	61	57.33	78.17	64.83	5.5	94.5	38.17	87.66

## Sheet: 1j
Raw data of behavior study in figure 1j (Cued fear)
	Freezing %
	ChAT-Cre-male	Hrh1fl/fl-male	ChAT-Cre;Hrh1fl/fl-male
	47.8	59.4	61.9
	69.3	67.4	56.7
	48.8	86.4	69
	62.4	87.5	85.9
	66.4	83.1	83.8
	80.4	72.9	51.7
	86.7	37.2	70.7
	80.3	62.2	72.5

## Sheet: 1k
Raw data of behavior study in figure 1k (Contextual fear)
	Freezing %										Freezing % - (Total)
	ChAT-Cre-male										ChAT-Cre-male	Hrh1fl/fl-male	ChAT-Cre;Hrh1fl/fl-male
	1	5.4	50.2	18.4	46.9	19.9	46.7	51.2	23		6.1	2.4	23.8
	2	8.4	71.2	0	23.9	31.2	46.7	11.6	50.7		42	11.9	62.6
	3	1.1	45.5	0	4.6	33.3	52.6	20.2	0		5.4	12.8	23.5
	4	10.1	35.9	0	15.4	5.3	33.1	23.2	0		18.2	28.2	63.7
	5	5.6	7	8.6	0	0	11.4	25.4	0		17.9	27	86.8
	Hrh1fl/fl-male										38.1	30.2	31.7
	1	4	29.5	25.3	32	72.2	47.1	53.7	0		26.3	50.3	62.9
	2	0	0	18.5	70.2	25	50.3	77.5	4.4		14.7	6.5	38.6
	3	3.4	18.7	16.6	11.1	4.7	4.3	77.3	0
	4	0	7	0	18.8	18	16.5	27.5	5.7
	5	4.8	4.5	3.9	8.8	15.1	32.9	15.7	22.6
	ChAT-Cre;Hrh1fl/fl-male
	1	22	54.6	26.5	84.7	80.9	17.5	43.3	42.1
	2	29.2	70.6	55.2	80.8	97.6	57.4	58.1	43.8
	3	19.3	73.3	21.4	47.7	99.9	15.9	80.9	35.5
	4	13.3	93.1	10.2	76.5	99.6	41.3	67.3	49.1
	5	35	21.4	4	28.8	55.8	26.5	65.1	22.3

## Sheet: 1l
Raw data of behavior study in figure 1l (Conditioning)
	ChAT-Cre-male
Pre	0	0	0	0	0	0	1.42	2
Trial 1	0	0	8	0	20.67	0	40.17	4.67
Trial 2	25.5	11.83	38.33	11.17	45	3.5	48	4.5
Trial 3	59.5	26.17	45	30.83	71.5	15.83	28	31.5
	Hrh1fl/fl-male
Pre	0	0	0	0	0	0	0	0
Trial 1	7	0	0	3.67	5.33	0	23.67	23.83
Trial 2	26.5	0	22.17	0	5.33	16.5	72.83	32.83
Trial 3	67.83	15.83	43.33	29	35.33	43.33	76.5	26.17
	ChAT-Cre;Hrh1fl/fl-male
Pre	0	0	4.5	0	0	0	0	0
Trial 1	0	0	35.67	0.26	6.67	12.83	13.83	7.5
Trial 2	0	3.33	45.67	2.09	0	50	35	44
Trial 3	33.67	12.5	74.33	0	8.5	65	44.17	84

[truncated: 78 more sheets: 1m, 1n, 2b, 2d, 2e, 2f, 2g, 2h, 2i, 2j, 2k, 2l, 2n, 2o, 3b, 3c, 3d, 3e, 3i, 3j …]
